# Supplementary material for: Overexpression of Mitochondrial Catalase within Adipose Tissue Does Not Confer Systemic Metabolic Protection against Diet-Induced Obesity
Source: Antioxidants (Basel). 2023 May 22;12(5):1137. doi: 10.3390/antiox12051137 (PMC10215245; doi:10.3390/antiox12051137)
Supplement: Supplementary file 1 [file antioxidants-12-01137-s001.zip]

Archive with 1 entries (1 files):
- antioxidants-2209361-supplementary.pdf
